# Supplementary material for: Age Specific Risks of Uterine Cancer in Type 2 Diabetes and Associated Comorbidities in Taiwan
Source: Cancers (Basel). 2022 Oct 7;14(19):4912. doi: 10.3390/cancers14194912 (PMC9564306; doi:10.3390/cancers14194912)
Supplement: Supplementary file 1 [file cancers-14-04912-s001.zip]

Archive with 1 entries (1 files):
- cancers-1882110-final-suppl.pdf
